# Supplementary material for: Study of the Association between VEGF Polymorphisms and the Risk of Coronary Artery Disease in Koreans
Source: J Pers Med. 2022 May 7;12(5):761. doi: 10.3390/jpm12050761 (PMC9144104; doi:10.3390/jpm12050761)
Supplement: Supplementary file 1 [file jpm-12-00761-s001.zip]

Archive with 1 entries (1 files):
- jpm-1691005-supplementary.pdf
